# Supplementary material for: Chemical Characterization and Cytotoxic and Antioxidant Activity Evaluation of the Ethanol Extract from the Bulbs of Pancratium maritimun Collected in Sicily
Source: Molecules. 2023 May 9;28(10):3986. doi: 10.3390/molecules28103986 (PMC10222022; doi:10.3390/molecules28103986)
Supplement: Supplementary file 1 [file molecules-28-03986-s001.zip]

Archive with 1 entries (1 files):
- molecules-2338491-supplementary.pdf
